# Supplementary material for: Phylogenomics and morphological evolution of the mega-diverse genus Artemisia (Asteraceae: Anthemideae): implications for its circumscription and infrageneric taxonomy
Source: Ann Bot. 2023 Mar 28;131(5):867–83. doi: 10.1093/aob/mcad051 (PMC10184459; doi:10.1093/aob/mcad051)
Supplement: mcad051_suppl_Supplementary_Table_S1 [file mcad051_suppl_supplementary_table_s1.xlsx]

## Sheet: Sheet1
Table S1. Taxa included in this study.
Species	Subgenus/Section	Accession no(s)	Voucher/collection	Herbarium	Region of origin/Country	DNA ext.	Total reads	Read length	Summary length	Total cleaned reads	summary cleaned reads length	summary cleaned reads length percentage	Mapping to A. annua (Shen et al. 2018)		Chrysanthemum seticuspe (Hirakawa et al. 2019)		Data Source	Bioproject	BioSample	SRA accession
													number_of_SNP	median_coverage	number_of_SNP	median_coverage
Artemisia argyi	Artemisia	ANH15070911	ANH15070911	ANH	Korea	Herb.	10238469	150	1535770350	10007174	1479047387	0.963065	1424790	2	830372	2	This study	PRJNA909040	SAMN32064824	SRR22541711
Artemisia hololeuca	Absinthium	ART1	A.K.Skvortsov s.n.	PE	Russia	Herb.	11887497	150	1771822896	11693962	1743928249	0.984257	1008645	2	562487	2	This study	PRJNA909040	SAMN32211022	SRR22859126
Artemisia tilesii	Artemisia	ART13	S.Kharkevich & T.Buch 764b	PE	USA	Herb.	10856524	150	1619614889	10666854	1592093398	0.983007	1878508	3	1102236	3	This study	PRJNA909040	SAMN32211106	SRR22859193
Artemisia carruthii	Artemisia	ART18	Atwood, N. D. 30840	PE	USA	Herb.	12128952	150	1809198697	11907657	1777183806	0.982304	1988619	3	1174907	3	This study	PRJNA909040	SAMN32211000	SRR22859233
Artemisia flava	Artemisia	ART20	V.Petrovsky 6195	PE	Russia	Herb.	14076656	150	2101550729	13832296	2066164529	0.983162	1946416	3	1144075	3	This study	PRJNA909040	SAMN32211016	SRR22859149
Artemisia furcata	Artemisia	ART21	S.Kharkevich & T.Buch s.n.	PE	Russia	Herb.	12954103	150	1934480922	12727877	1901733809	0.983072	1982578	3	1166531	3	This study	PRJNA909040	SAMN32111577	SRR22574732
Artemisia deversa	Artemisia	ART23	Bashan 5562	PE	China	Herb.	14730268	150	2195872907	14454323	2155944061	0.981816	1227335	2	709583	2	This study	PRJNA909040	SAMN32119481	SRR22582425
Artemisia dracunculus	Dracunculus	ART25	B.H. Jiao 446	PE	China	Silica	17011457	150	2541524703	16618293	2484356976	0.977507	1528252	2	907527	2	This study	PRJNA909040	SAMN32211007	SRR22859159
Artemisia salsoloides	Dracunculus	ART26	V.Gladkova et T.Leonova 6397	PE	Russia	Herb.	13809455	150	2059339128	13561667	2023496240	0.982595	789082	2	462490	2	This study	PRJNA909040	SAMN32211065	SRR22859143
Artemisia kuschakewiczii	Dracunculus	ART27	S.Ikonnikov. s.n.	PE	Russia	Herb.	11914679	150	1770974338	11719639	1742881608	0.984137	1325558	2	785868	2	This study	PRJNA909040	SAMN32211029	SRR22859118
Artemisia morrisonensis	Dracunculus	ART28	Chen T.T.et al. 12540	PE	China	Herb.	13019930	150	1942798748	12780788	1908125299	0.982153	1520215	2	899659	2	This study	PRJNA909040	SAMN32147526	SRR22674744
Artemisia porteri	Dracunculus	ART30	E.F.Evert 2915	PE	USA	Herb.	12048505	150	1795152204	11845217	1765768256	0.983632	1111080	2	647306	2	This study	PRJNA909040	SAMN32211051	SRR22859206
Artemisia eranthema (= Turaniphytum eranthemum)	Dracunculus(Turaniphytum)	ART31	84626-063	PE	China	Herb.	11063949	150	1655123813	10848594	1623849935	0.981105	1967622	3	1172533	3	This study	PRJNA909040	SAMN32211009	SRR22859156
Artemisia eriocarpa (= Mausolea eriocarpa)	Dracunculus(Mausolea)	ART35	s.n.	PE	Russia	Herb.	12210609	150	1823872174	12001396	1793592465	0.983398	1951130	3	1154501	3	This study	PRJNA909040	SAMN32211010	SRR22859155
Artemisia suksdorfii	Artemisia	ART39	Richard R.Halse 9307	PE	USA	Herb.	13361387	150	1988741306	13102185	1951171765	0.981109	1102015	2	640342	2	This study	PRJNA909040	SAMN32211096	SRR22859236
Artemisia biennis	Artemisia	ART8	Arnold TieH. Ma 15698	PE	USA	Herb.	12011748	150	1796429456	11792745	1764654924	0.982312	1919906	3	1141017	3	This study	PRJNA909040	SAMN32112104	SRR22574740
Artemisia judaica	Artemisia	ART9	D.Podlech 34662	PE	Afghanistan	Herb.	12392992	150	1852767014	12170747	1820587125	0.982631	795396	2	455399	2	This study	PRJNA909040	SAMN32147014	SRR22674484
Artemisia nakaii	Artemisia/Absinthium	CC197	C.Chen 197	PE	China	Silica	11310665	150	1696599750	11307170	1671025177	0.984926	1807857	2	1043166	2	This study	PRJNA909040	SAMN32112407	SRR22675179
Artemisia zhaodongensis	Absinthium	CC202	C.Chen 202	PE	China	Silica	13442914	150	2016437100	13438209	1985786666	0.9848	1816516	2	1049945	2	This study	PRJNA909040	SAMN32211138	SRR22859174
Artemisia anethifolia	Absinthium	CC204	C.Chen 204	PE	China	Silica	13162872	150	1974430800	13158360	1941242833	0.983191	1846614	2	1065832	2	This study	PRJNA909040	SAMN32105763	SRR22572894
Artemisia brachyphylla	Artemisia	CC251	C.Chen 251	PE	China	Silica	13439704	150	2015955600	13435087	1984658333	0.984475	1734148	2	1015771	2	This study	PRJNA909040	SAMN32210999	SRR22859244
Artemisia macarthuri (= Sphaeromeria argentea)	Artemisia(Sphaeromeria)	F24790	W. Fertig 24790	UTC	USA	Silica	40853883	150	6128082450	40833155	6008561884	0.980496	1988328	3	1177979	3	This study	PRJNA909040	SAMN32211036	SRR22859111
Artemisia chinensis (= Crossostephium chinense)	Pacifica(Crossostephium)	FRJ	B.H. Jiao 447	PE	China	Silica	14951209	150	2257632559	13366874	2017233088	0.893517	1807516	3	1075934	3	This study	PRJNA909040	SAMN32211003	SRR22859216
Elachanthemum intricatum	outgroup	FS192	Z.X. Fu and L. Song 192	PE	China	Silica	12756872	150	1926287672	11629363	1755126071	0.911144	879092	1	620394	2	This study	PRJNA909040	SAMN32211144	SRR22859167
Elachanthemum intricatum	outgroup	FS548	Z.X. Fu and L. Song 548	PE	China	Silica	34955431	150	5243314650	34684089	5108796644	0.974345	1901028	3	1196951	3	This study	PRJNA909040	SAMN32211145	SRR22859166
Artemisia kanashiroi	Artemisia	FS644	Z.X. Fu and L. Song 644	PE	China	Silica	12928365	150	1952183115	11710804	1767338582	0.905314	1278977	2	746333	2	This study	PRJNA909040	SAMN32211024	SRR22859124
Artemisia zayuensis	Artemisia	FZX1305	Z.X. Fu 1305	PE	China	Silica	12656331	150	1911105981	11419514	1723353398	0.901757	1170564	2	676614	2	This study	PRJNA909040	SAMN32211137	SRR22859175
Artemisia roshorrii	Artemisia	FZX3064	Z.X. Fu 3064	PE	China	Silica	13540657	150	2044639207	12297487	1855895043	0.907688	1330000	2	777714	2	This study	PRJNA909040	SAMN32211060	SRR22859148
Artemisia argyi	Artemisia	GTG10767	G.T. Gao 10767	PE	China	Silica	10517624	150	1583356277	10155152	1511307125	0.954496	1571934	2	927401	2	This study	PRJNA909040	SAMN32210992	SRR22859130
Artemisia argyi	Artemisia	GTG10804	G.T. Gao 10804	PE	China	Silica	10035291	150	1510911123	9606494	1430331784	0.946668	1552836	2	918647	2	This study	PRJNA909040	SAMN32210993	SRR22859119
Artemisia vulgaris	Artemisia	GTG11271	G.T. Gao 11271	PE	China	Silica	13369590	150	2005438500	13365281	1972976211	0.983813	1633247	2	960067	2	This study	PRJNA909040	SAMN32211124	SRR22859221
Artemisia sp.	Seriphidium	GTG11274	G.T. Gao 11274	PE	China	Silica	13422302	150	2013345300	13417839	1982445994	0.984653	1741177	2	1005464	2	This study	PRJNA909040	SAMN32211088	SRR22859086
Artemisia austriaca	Absinthium	GTG5031	G.T. Gao 5031	PE	China	Silica	12264257	150	1851902807	11102633	1675560116	0.904778	1190303	2	696929	2	This study	PRJNA909040	SAMN32112336	SRR22574943
Artemisia tournefortiana	Artemisia	GTG5178	G.T. Gao 5178	PE	China	Silica	12280193	150	1854309143	11100027	1675248255	0.903435	1033142	1	613260	1	This study	PRJNA909040	SAMN32211108	SRR22859191
Artemisia vulgaris	Artemisia	GTG5191	G.T. Gao 5191	PE	China	Silica	12945496	150	1954769896	11633718	1755707437	0.898166	1251371	2	726412	2	This study	PRJNA909040	SAMN32211125	SRR22859220
Artemisia argyophylla	Absinthium	GTG5337	G.T. Gao 5337	PE	China	Silica	13201428	150	1993415628	11857931	1789523847	0.897717	1405775	2	825673	2	This study	PRJNA909040	SAMN32105720	SRR22572836
Artemisia pontica	Artemisia	GTG5357	G.T. Gao 5357	PE	China	Silica	12229718	150	1846687418	10943305	1651480161	0.894293	1509352	2	868461	2	This study	PRJNA909040	SAMN32211050	SRR22859207
Artemisia absinthium	Absinthium	GTG5409	G.T. Gao 5409	PE	China	Silica	13055337	150	1971355887	11773952	1776850749	0.901334	940447	1	546038	1	This study	PRJNA909040	SAMN32105452	SRR22572382
Artemisia vulgaris	Artemisia	GTG6771	G.T. Gao 6771	PE	UK	Silica	13301978	150	2008598678	12367087	1866330108	0.92917	1453680	2	846558	2	This study	PRJNA909040	SAMN32211126	SRR22859219
Artemisia ludoviciana	Artemisia	GTG7304	G.T. Gao 7304	PE	USA	Silica	13182609	150	1990573959	11885582	1793720405	0.901107	1108249	2	642888	2	This study	PRJNA909040	SAMN32146996	SRR22674387
Artemisia afra	Artemisia	GTG7478	G.T. Gao 7478	PE	Africa	Silica	12146690	150	1834150190	10667966	1609872512	0.877721	1246801	2	708753	2	This study	PRJNA909040	SAMN32105468	SRR22572532
Artemisia norvegica	Artemisia	GTG7580	G.T. Gao 7580	PE	UK	Silica	14455203	150	2182735653	13189896	1990624294	0.911986	1013738	2	612716	2	This study	PRJNA909040	SAMN32151022	SRR22675178
Artemisia incisa	Artemisia	GTG8492	G.T. Gao 8492	PE	India	Silica	12754759	150	1925968609	11411922	1722213030	0.894206	1174432	2	661466	2	This study	PRJNA909040	SAMN32147140	SRR22674604
Nipponanthemum nipponicum	outgroup	GTG9297	G.T. Gao 9297	PE	Japan	Silica	34800495	150	5220074250	34721042	5129852803	0.982716	1618622	2	991232	2	This study	PRJNA909040	SAMN32211147	SRR22859164
Artemisia sodiroi	Artemisia	GTG9726	G.T. Gao 9726	PE	Ecuador	Silica	11902867	150	1781073631	11780843	1765179136	0.991076	1159897	2	694867	2	This study	PRJNA909040	SAMN32211085	SRR22859089
Artemisia capitata (= Sphaeromeria capitata)	Artemisia(Sphaeromeria)	H16036	H16036	UTC	USA	Silica	35025658	150	5253848700	34768117	5125878275	0.975643	2072207	3	1225096	3	This study	PRJNA909040	SAMN32112805	SRR22575528
Artemisia douglasiana	Artemisia	HM141	H. Ma141	PE	USA	Silica	14887949	150	2248080299	14026254	2116648416	0.941536	1262864	2	731397	2	This study	PRJNA909040	SAMN32211006	SRR22859160
Artemisia tridentata	Tridentatae	HM616	H. Ma616	PE	USA	Silica	11568556	150	1746851956	10389022	1567893586	0.897554	926333	1	547633	1	This study	PRJNA909040	SAMN32211111	SRR22859187
Artemisia pycnocephala	Dracunculus	HM784	H. Ma784	PE	USA	Silica	12371622	150	1868114922	11178894	1687075596	0.90309	1095437	2	654396	2	This study	PRJNA909040	SAMN32211056	SRR22859201
Artemisia kermanensis	Seriphidium	IR001	66118	ALBORZ	Iran	Herb.	34997275	150	5249591250	34970091	5114562641	0.974278	2157624	4	1260443	4	This study	PRJNA909040	SAMN32211028	SRR22859120
Artemisia diffusa	Seriphidium	IR002	unknown	ALBORZ	Iran	Herb.	34949819	150	5242472850	34754670	5113579508	0.975414	2196180	5	1285178	4	This study	PRJNA909040	SAMN32119451	SRR22582386
Artemisia haussknechtii	Absinthium	IR003	60784	ALBORZ	Iran	Herb.	34652436	150	5197865400	34398908	5067570767	0.974933	2011854	3	1183649	3	This study	PRJNA909040	SAMN32119463	SRR22582397
Artemisia melanolepis	Absinthium	IR004	104510	ALBORZ	Iran	Herb.	36759912	150	5513986800	36522280	5374888692	0.974774	2083809	4	1223412	3	This study	PRJNA909040	SAMN32147522	SRR22674738
Artemisia oliveriana	Seriphidium	IR005	unknown	ALBORZ	Iran	Herb.	35137850	150	5270677500	34867328	5083053517	0.964402	2151483	4	1253994	4	This study	PRJNA909040	SAMN32211040	SRR22859106
Artemisia turanica	Seriphidium	IR006	23437	ALBORZ	Iran	Herb.	35181737	150	5277260550	34910027	5093960591	0.965266	2137972	4	1247846	4	This study	PRJNA909040	SAMN32211115	SRR22859183
Artemisia sibirica (= Filifolium sibiricum)	Dracunculus	J3035	Huangxw1719	KUN	China	Silica	3145758	150	449843394	3128705	447404815	0.994579	429533	1	247270	1	This study	PRJNA909040	SAMN32211076	SRR22859099
Allardia tomentosa	outgroup	J3123	Lihui-Q-2010-48	KUN	China	Silica	8783112	150	1255985016	8779396	1255453628	0.999577	703246	1	453657	1	This study	PRJNA909040	SAMN32105318	SRR22727802
Cancrinia maximowiczii	outgroup	J3493	Liujq-2011CDM-375	KUN	China	Silica	10555594	150	1583339100	10336826	1550523900	0.979275	699114	1	431434	1	This study	PRJNA909040	SAMN32211141	SRR22859170
Artemisia argyi	Artemisia	JBH_sn	B.H. Jiao _sn	PE	China	Silica	11883113	150	1776605197	11595400	1716558412	0.966201	1668109	2	984859	2	This study	PRJNA909040	SAMN32210994	SRR22859108
Artemisia simulans	Artemisia	JBH022	B.H. Jiao 022	PE	China	Silica	14011027	150	2101654050	14005698	2061040118	0.980675	1712218	2	1000049	2	This study	PRJNA909040	SAMN32211081	SRR22859093
Artemisia mongolica	Artemisia	JBH084	B.H. Jiao 084	PE	China	Silica	12400697	150	1860104550	12396070	1831519613	0.984633	1610826	2	950452	2	This study	PRJNA909040	SAMN32112376	SRR22675180
Artemisia stelleriana	Artemisia	JBH445	B.H. Jiao 445	PE	China	Silica	34987527	150	5248129050	34964435	5117923762	0.97519	2082603	3	1228579	3	This study	PRJNA909040	SAMN32211093	SRR22859239
Artemisia aurata	Artemisia	JZ091	B.H. Jiao and S.Q. Zhao 091	PE	China	Silica	34811922	150	5221788300	34729735	5131951040	0.982796	2047183	3	1215803	3	This study	PRJNA909040	SAMN32108333	SRR22573448
Artemisia manshurica	Dracunculus	JZ094	B.H. Jiao and S.Q. Zhao 094	PE	China	Silica	10480058	150	1572008700	10422948	1534348231	0.976043	1590716	2	947402	2	This study	PRJNA909040	SAMN32147523	SRR22674737
Artemisia rubripes	Artemisia	JZ123	B.H. Jiao and S.Q. Zhao 123	PE	China	Silica	13423988	150	2013598200	13418858	1981068050	0.983845	1673288	2	984657	2	This study	PRJNA909040	SAMN32211061	SRR22859147
Artemisia viridissima	Artemisia	JZ130	B.H. Jiao and S.Q. Zhao 130	PE	China	Silica	13873863	150	2094953313	12703102	1916994012	0.915053	1361220	2	791784	2	This study	PRJNA909040	SAMN32211123	SRR22859222
Artemisia lagocephala	Absinthium	JZ131	B.H. Jiao and S.Q. Zhao 131	PE	China	Silica	13386452	150	2021354252	12583449	1899085202	0.939511	1339481	2	793372	2	This study	PRJNA909040	SAMN32211032	SRR22859115
Artemisia sieversiana	Absinthium	JZ134	B.H. Jiao and S.Q. Zhao 134	PE	China	Silica	13391987	150	2008798050	13387801	1976604668	0.983974	1554635	2	909613	2	This study	PRJNA909040	SAMN32211080	SRR22859094
Artemisia pectinata (= Neopallasia pectinata)	Artemisia(Neopallasia)	JZ135	B.H. Jiao and S.Q. Zhao 135	PE	China	Silica	12919297	150	1950813847	12069152	1821420691	0.933672	1415211	2	843443	2	This study	PRJNA909040	SAMN32211046	SRR22859212
Artemisia sacrorum	Artemisia	JZ160	B.H. Jiao and S.Q. Zhao 160	PE	China	Silica	11590428	150	1706817344	11414312	1684615949	0.986993	1375406	2	799682	2	This study	PRJNA909040	SAMN32211064	SRR22859144
Artemisia lactiflora	Artemisia	JZ210	B.H. Jiao and S.Q. Zhao 210	PE	China	Silica	12246682	150	1837002300	12241815	1806153872	0.983207	1409230	2	820647	1	This study	PRJNA909040	SAMN32211030	SRR22859117
Artemisia sylvatica	Artemisia	JZ215	B.H. Jiao and S.Q. Zhao 215	PE	China	Silica	12680312	150	1914727112	11615462	1752842703	0.915453	1368154	2	793125	2	This study	PRJNA909040	SAMN32211097	SRR22859235
Artemisia annua	Artemisia	JZ231	B.H. Jiao and S.Q. Zhao 231	PE	China	Silica	13458868	150	2018830200	13453742	1986947726	0.984207	1987074	3	1149266	2	This study	PRJNA909040	SAMN32107299	SRR22573198
Artemisia shennongjiaensis	Artemisia	JZ285	B.H. Jiao and S.Q. Zhao 285	PE	China	Silica	11259422	150	1661669612	11054391	1635041858	0.983975	1220099	2	707381	2	This study	PRJNA909040	SAMN32211075	SRR22859100
Artemisia verlotiorum	Artemisia	JZ292	B.H. Jiao and S.Q. Zhao 292	PE	China	Silica	11189530	150	1647262919	11016127	1625381151	0.986716	1477983	2	867630	2	This study	PRJNA909040	SAMN32211120	SRR22859225
Artemisia chingii	Artemisia	JZ297	B.H. Jiao and S.Q. Zhao 297	PE	China	Silica	4364524	150	643436516	4290192	633945735	0.98525	713877	1	405088	1	This study	PRJNA909040	SAMN32211004	SRR22859173
Artemisia shangnanensis	Absinthium	JZ304	B.H. Jiao and S.Q. Zhao 304	PE	China	Silica	13835184	150	2089112784	12995755	1961250086	0.938796	1338333	2	791647	2	This study	PRJNA909040	SAMN32211074	SRR22859133
Artemisia argyi	Artemisia	LSE4445	S.E. Liu 4445	PE	China	Silica	5980429	150	897064350	5781110	839328064	0.935639	781668	2	449846	2	This study	PRJNA909040	SAMN32210995	SRR22859209
Artemisia anethoides	Absinthium	NE001	J.Y. Zheng NE 001	PE	China	Silica	12971417	150	1958683967	11703574	1766171408	0.901713	1728002	2	974509	2	This study	PRJNA909040	SAMN32106371	SRR22573183
Artemisia wudanica	Dracunculus	NE004	J.Y. Zheng NE 004-6	PE	China	Silica	10540330	150	1591589830	9443680	1425205401	0.89546	1093290	2	654631	2	This study	PRJNA909040	SAMN32211131	SRR22859213
Artemisia halodenron	Dracunculus	NE005	J.Y. Zheng NE 005	PE	China	Silica	10927317	150	1650024867	9890508	1492618485	0.904604	1218004	2	731344	2	This study	PRJNA909040	SAMN32126748	SRR22696343
Artemisia sphaerocephala	Dracunculus	NE006	J.Y. Zheng NE 006-9	PE	China	Silica	12208593	150	1843497543	11000427	1660117909	0.900526	1220527	2	723523	2	This study	PRJNA909040	SAMN32211090	SRR22859242
Artemisia keiskeana	Artemisia	NE010	J.Y. Zheng NE 010	PE	China	Silica	12872224	150	1943705824	11884938	1793604907	0.922776	1007424	1	607695	1	This study	PRJNA909040	SAMN32211026	SRR22859122
Artemisia capillaris	Dracunculus	NE027	J.Y. Zheng NE 027	PE	China	Silica	12824500	150	1936499500	11483489	1733018241	0.894923	1409955	2	844936	2	This study	PRJNA909040	SAMN32112286	SRR22574941
Artemisia anethifolia	Absinthium	NE039	J.Y. Zheng NE 039	PE	China	Silica	11573258	150	1747561958	10370122	1564984733	0.895525	1341568	2	739658	2	This study	PRJNA909040	SAMN32106022	SRR22573002
Artemisia angustissima	Dracunculus	NE050	J.Y. Zheng NE 050	PE	China	Silica	13277027	150	2004831077	12055412	1819327061	0.907471	1418691	2	859312	2	This study	PRJNA909040	SAMN32106374	SRR22696647
Artemisia japonica	Dracunculus	NE056	J.Y. Zheng NE 056	PE	China	Silica	13341925	150	2001288750	13337253	1967416611	0.983075	1806418	2	1076053	2	This study	PRJNA909040	SAMN32146923	SRR22674383
Artemisia selengensis	Artemisia	NE059	J.Y. Zheng NE 059	PE	China	Silica	13113653	150	1980161603	11835158	1786122355	0.902008	1184374	2	687128	2	This study	PRJNA909040	SAMN32211071	SRR22859136
Artemisia oxycephala	Dracunculus	NE084	J.Y. Zheng NE 084-3	PE	China	Silica	12206876	150	1843238276	11099206	1675015792	0.908735	1392180	2	833234	2	This study	PRJNA909040	SAMN32211042	SRR22859104
Artemisia mairei	Dracunculus	NS034	J.Y. Zheng NS 034-9	PE	China	Silica	11030644	150	1665627244	9852466	1486865675	0.892676	1251089	2	744669	2	This study	PRJNA909040	SAMN32147554	SRR22696347
Artemisia forrestii	Dracunculus	NS036	J.Y. Zheng NS 036-17	PE	China	Silica	12231174	150	1846907274	11087357	1673228297	0.905962	1346606	2	808933	2	This study	PRJNA909040	SAMN32211017	SRR22859132
Artemisia pubescens	Dracunculus	NS039	J.Y. Zheng NS 039	PE	China	Silica	11999292	150	1811893092	10767659	1624977498	0.89684	1365206	2	819494	2	This study	PRJNA909040	SAMN32211055	SRR22859202
Artemisia hancei	Dracunculus	NS074	J.Y. Zheng NS 074-11	PE	China	Silica	12207686	150	1843360586	10921922	1648240634	0.89415	1486873	2	897504	2	This study	PRJNA909040	SAMN32123085	SRR22696348
Artemisia arbuscula subsp. thermopola	Tridentatae	S10132	L.Shultz 10132	UTC	USA	Silica	40858322	150	6128748300	40835174	5951466299	0.971074	1959996	3	1156503	3	This study	PRJNA909040	SAMN32210990	SRR22859245
Artemisia desertorum	Dracunculus	S10532	YangQE2731	KUN	China	Silica	4722959	150	675383137	4697398	671727914	0.994588	917203	1	546392	1	This study	PRJNA909040	SAMN32112781	SRR22575471
Artemisia hedinii	Artemisia	S10553	YangYP-Q-0061	KUN	China	Silica	12636553	150	1807027079	12630251	1806125893	0.999501	1405905	2	833568	2	This study	PRJNA909040	SAMN32119907	SRR22582977
Artemisia moorcroftiana	Artemisia	S10837	LJQ-QLS-2008-0128	KUN	China	Silica	8213669	150	1174554667	8209358	1173938194	0.999475	1447792	2	845175	2	This study	PRJNA909040	SAMN32150602	SRR22675070
Artemisia gmelinii	Artemisia	S10856	LJQ-QLS-2008-0188	KUN	China	Silica	17821136	150	2548422448	17811196	2547001028	0.999442	2010160	3	1164549	3	This study	PRJNA909040	SAMN32119467	SRR22582399
Ajania khartensis	outgroup	S11017	XiaNH0450	KUN	China	Silica	9188061	150	1313892723	9182912	1313156416	0.99944	1529278	2	1007373	2	This study	PRJNA909040	SAMN32092016	SRR22560546
Artemisia wellbyi	Dracunculus	S11141	Lihui-Q-0088	KUN	China	Silica	4369533	150	624843219	4368690	624722670	0.999807	860471	1	511062	1	This study	PRJNA909040	SAMN32211129	SRR22859215
Artemisia thellungiana	Artemisia	S11247	YJ.Y. Zheng NS 0370	KUN	China	Silica	11360881	150	1624605983	11359570	1624418510	0.999885	1718331	2	1004442	2	This study	PRJNA909040	SAMN32211104	SRR22859195
Artemisia cana	Tridentatae	S11511	L.Shultz 11511	UTC	USA	Silica	40484153	150	6072622950	40456416	5904446784	0.972306	2071473	4	1222591	4	This study	PRJNA909040	SAMN32111985	SRR22574734
Artemisia ludoviciana subsp. ludoviciana	Artemisia	S11514	L.Shultz 11514	UTC	USA	Silica	13690148	150	2067212348	12700343	1916556498	0.927121	1352168	2	785450	2	This study	PRJNA909040	SAMN32147533	SRR22674983
Artemisia filifolia	Tridentatae	S11842	L.Shultz 11842	UTC	USA	Silica	40704557	150	6105683550	40687946	5978597365	0.979186	2053931	4	1222754	3	This study	PRJNA909040	SAMN32111313	SRR22574428
Artemisia tripartita	Tridentatae	S11868	L.Shultz 11868	UTC	USA	Silica	35116745	150	5267511750	34854642	5117875543	0.971593	2047820	3	1212028	3	This study	PRJNA909040	SAMN32211114	SRR22859184
Artemisia minor	Absinthium	S12031	CheJ.Y. Zheng NS L0511	KUN	China	Silica	7292804	150	1042870972	7289660	1042421380	0.999569	1305255	2	756063	2	This study	PRJNA909040	SAMN32147174	SRR22674627
Artemisia anomala	Artemisia	S1209	LiangYL027	KUN	China	Silica	8010640	150	1201596000	6718289	1007345625	0.83834	962208	1	554714	1	This study	PRJNA909040	SAMN32107318	SRR22573199
Hippolytia alasharensis	outgroup	S12095	CheJ.Y. Zheng NS L0882	KUN	China	Silica	4799506	150	686329358	4796605	685914515	0.999396	505598	1	308434	1	This study	PRJNA909040	SAMN32211146	SRR22859165
Richteria sp.	outgroup	S12112	08CS439	KUN	China	Silica	11560302	150	1734045300	11532060	1729809000	0.997557	863156	2	548039	2	This study	PRJNA909040	SAMN32211148	SRR22859163
Artemisia aurata	Artemisia	S1212	Liuetal526	KUN	China	Silica	11457789	150	1718668350	9543654	1430961965	0.832599	1202502	2	716686	2	This study	PRJNA909040	SAMN32112186	SRR22574741
Artemisia calophylla	Artemisia	S1214	ZhongY795	KUN	China	Silica	11371954	150	1705793100	9566543	1434348912	0.840869	1505624	2	879072	2	This study	PRJNA909040	SAMN32112224	SRR22696344
Artemisia scoparia	Dracunculus	S1215	GanQL167	KUN	China	Silica	9480579	150	1422086850	7859003	1178359046	0.828613	1687899	2	1008993	2	This study	PRJNA909040	SAMN32211069	SRR22859138
Artemisia demissa	Dracunculus	S1218	YangYP-Q-5092	KUN	China	Silica	9647621	150	1447143150	8115259	1216793551	0.840825	1533683	2	918588	2	This study	PRJNA909040	SAMN32112409	SRR22575031
Artemisia dubia	Dracunculus	S1221	LiuJQ-2012-GN-123	KUN	China	Silica	9509721	150	1426458150	7952345	1192368122	0.835894	1230738	2	739920	2	This study	PRJNA909040	SAMN32211008	SRR22859158
Artemisia eriopoda	Dracunculus	S1222	Lilan637	KUN	China	Silica	10913116	150	1636967400	7930845	1188734432	0.726181	1419419	2	847149	2	This study	PRJNA909040	SAMN32211011	SRR22859154
Artemisia stolonifera	Artemisia	S1224	XuZD229	KUN	China	Silica	10100581	150	1515087150	8427175	1263538720	0.833971	1519385	2	884480	2	This study	PRJNA909040	SAMN32211094	SRR22859238
Chrysanthemum indicum	outgroup	S12247	08CS908	KUN	China	Silica	10797055	150	1619558250	10775959	1616393850	0.998046	1358556	2	914583	2	This study	PRJNA909040	SAMN32211142	SRR22859169
Artemisia igniaria	Artemisia	S1228	Lilan509	KUN	China	Silica	9009427	150	1351414050	6855917	1027692447	0.760457	1378761	2	804155	1	This study	PRJNA909040	SAMN32147171	SRR22674625
Artemisia keiskeana	Artemisia	S1231	BianFH-0365	KUN	China	Silica	6760081	150	1014012150	4944164	741083181	0.730843	642854	1	380876	1	This study	PRJNA909040	SAMN32211027	SRR22859121
Artemisia tridactyla	Dracunculus	S1233	SunH-07ZX-3911	KUN	China	Silica	11712750	150	1756912500	9133577	1368995025	0.779205	1299551	2	767260	2	This study	PRJNA909040	SAMN32211110	SRR22859188
Artemisia jacutica	Absinthium	S1235	Lihui-Q-09-44	KUN	China	Silica	10234114	150	1535117100	8430026	1263993472	0.823386	1092061	2	642392	1	This study	PRJNA909040	SAMN32147141	SRR22674605
Artemisia myriantha	Artemisia	S1240	LiuJQ-GN-2011-447	KUN	China	Silica	10172170	150	1525825500	8337492	1250140244	0.819321	1399459	2	815636	2	This study	PRJNA909040	SAMN32151042	SRR22675181
Artemisia waltonii	Dracunculus	S1241	YangYP-Q-4274	KUN	China	Silica	10640029	150	1596004350	8847027	1326529418	0.831157	1307417	2	776559	2	This study	PRJNA909040	SAMN32211127	SRR22859218
Chrysanthemum lavandulifolium	outgroup	S12414	11CS2994	KUN	China	Silica	8957102	150	1280865586	8938143	1278154449	0.997883	1346307	2	901052	2	This study	PRJNA909040	SAMN32211143	SRR22859168
Artemisia songarica	Dracunculus	S1242	ZhangDY521	KUN	China	Silica	10304153	150	1545622950	8481152	1271659745	0.822749	1411833	2	838582	2	This study	PRJNA909040	SAMN32211086	SRR22859088
Artemisia princeps	Artemisia	S1248	LiXJ557	KUN	China	Silica	9384707	150	1407706050	7010922	1050926658	0.746553	1338816	1	781481	1	This study	PRJNA909040	SAMN32211053	SRR22859204
Artemisia princeps	Artemisia	S1249	LiXJ579	KUN	China	Silica	9780380	150	1467057000	8170869	1225125249	0.83509	1451701	2	841671	2	This study	PRJNA909040	SAMN32211054	SRR22859203
Aretmisia indica	Artemisia	S1253	GanQL173	KUN	China	Silica	10663819	150	1599572850	8754736	1312653919	0.820628	1579671	2	926034	2	This study	PRJNA909040	SAMN32105321	SRR22572299
Artemisia smithii	Artemisia	S1256	YangYP-Q-3030	KUN	China	Silica	7762233	150	1164334950	6549844	982070348	0.84346	1085374	2	624420	2	This study	PRJNA909040	SAMN32211083	SRR22859091
Artemisiella stracheyi	Absinthium/outgroup	S1258	ZhongY096	KUN	China	Silica	11183202	150	1677480300	9361098	1403596127	0.836729	856623	1	509023	1	This study	PRJNA909040	SAMN32211140	SRR22859171
Artemisia lactiflora	Artemisia	S1260	MJ-641	KUN	China	Silica	8477043	150	1271556450	6981702	1046794060	0.823238	993883	1	574705	1	This study	PRJNA909040	SAMN32211031	SRR22859116
Artemisia vestita	Artemisia	S1268	ZhongY426	KUN	China	Silica	9426911	150	1414036650	7751844	1162272699	0.821954	1448767	2	824257	2	This study	PRJNA909040	SAMN32211121	SRR22859224
Artemisia wellbyi	Dracunculus	S1269	Lihui-Q-2010-23	KUN	China	Silica	12124681	150	1818702150	9399099	1408853876	0.774648	1462730	2	869836	2	This study	PRJNA909040	SAMN32211130	SRR22859214
Artemisia xigazeensis	Dracunculus	S1270	Lihui-Q-09-27	KUN	China	Silica	10527543	150	1579131450	8589255	1287850981	0.815544	1402264	2	839360	2	This study	PRJNA909040	SAMN32211133	SRR22859179
Artemisia younghusbandii	Absinthium	S1271	ZhongY111	KUN	China	Silica	14522203	150	2178330450	12412086	1861108015	0.854374	1239556	2	730234	2	This study	PRJNA909040	SAMN32211135	SRR22859177
Ajania potaninii	outgroup	S12760	11CS3652	KUN	China	Silica	10030499	150	1434361357	10028541	1434081363	0.999805	1372190	2	917209	2	This study	PRJNA909040	SAMN32105192	SRR22572263
Artemisia velutina	Artemisia	S13285	LJBG0071	KUN	China	Silica	11105243	150	1665786450	8536291	1279638001	0.768189	1122433	2	646623	2	This study	PRJNA909040	SAMN32211119	SRR22859226
Ajania quercifolia	outgroup	S13394	LJBG0824	KUN	China	Silica	10967302	150	1645095300	8388995	1257587793	0.764447	653322	1	397681	1	This study	PRJNA909040	SAMN32105302	SRR22572289
Artemisia hedinii	Artemisia	S1480	YangQE3519	KUN	China	Silica	9854284	150	1478142600	8229777	1234043338	0.834861	798626	1	466753	1	This study	PRJNA909040	SAMN32123814	SRR22586228
Artemisia spinescens (= Picrothamnus desertorum)	Artemisia(Picrothamnus)	S17485	L.Shultz 17485	UTC	USA	Silica	40811742	150	6121761300	40790765	5971900043	0.97552	1822086	3	1076703	3	This study	PRJNA909040	SAMN32211139	SRR22859172
Artemisia papposa	Tridentatae	S20391	L.Shultz 20391	UTC	USA	Silica	35036040	150	5255406000	34839387	5140050554	0.97805	1955920	3	1164795	3	This study	PRJNA909040	SAMN32211044	SRR22859102
Artemisia tridentata subsp. tridentata	Tridentatae	S22408	L.Shultz 22408	UTC	USA	Silica	35002672	150	5250400800	34786585	5141125217	0.979187	1988625	3	1181823	3	This study	PRJNA909040	SAMN32211112	SRR22859186
Artemisia nova	Tridentatae	S22411	L.Shultz 22411	UTC	USA	Silica	34980262	150	5247039300	34780778	5141491769	0.979884	1938202	3	1150790	3	This study	PRJNA909040	SAMN32151043	SRR22675182
Ajania latifolia	outgroup	S2295	MY285	KUN	China	Silica	9030543	150	1354581450	7465814	1119385875	0.82637	1190689	2	795265	2	This study	PRJNA909040	SAMN32105144	SRR22572262
Ajania potaninii	outgroup	S759	MJ-600	KUN	China	Silica	11048658	150	1657298700	9224193	1382803673	0.834372	1145508	2	774923	2	This study	PRJNA909040	SAMN32105226	SRR22572264
Ajania khartensis	outgroup	S760	LiuJQ-08KLS-094	KUN	China	Silica	11256616	150	1688492400	9130972	1368822572	0.810677	1348535	2	902582	2	This study	PRJNA909040	SAMN32092066	SRR22560926
Artemisia tanacetifolia	Artemisia	SJH571	J.H. Shen 571	PE	Russia	Silica	13530990	150	2043179490	12618521	1904320459	0.932038	1290159	2	765697	2	This study	PRJNA909040	SAMN32211100	SRR22859231
Artemisia opulenta	Artemisia	SJH652	J.H. Shen 652	PE	Russia	Silica	1265658	150	186477783	1243545	183667751	0.984931	278649	1	157209	1	This study	PRJNA909040	SAMN32211041	SRR22859105
Artemisia umbrosa	Artemisia	SJH658	J.H. Shen 658	PE	Russia	Silica	13493690	150	2037547190	12705904	1917545728	0.941105	1510786	2	879603	2	This study	PRJNA909040	SAMN32211117	SRR22859181
Artemisia glauca	Dracunculus	SJH664	J.H. Shen 664	PE	Russia	Silica	13835282	150	2089127582	13031661	1966691574	0.941394	1439946	2	856776	2	This study	PRJNA909040	SAMN32146995	SRR22674386
Artemisia compacta	Seriphidium	SJH734	J.H. Shen 734	PE	Russia	Silica	15133365	150	2285138115	14205116	2143720029	0.938114	1714017	2	970331	2	This study	PRJNA909040	SAMN32211005	SRR22859162
Artemisia jacutica	Absinthium	SJH736	J.H. Shen 736	PE	Russia	Silica	13601929	150	2053891279	12659910	1910467787	0.93017	1331824	2	778245	2	This study	PRJNA909040	SAMN32147013	SRR22674483
Artemisia triniana	Absinthium	SJH739	J.H. Shen 739	PE	Russia	Silica	13911720	150	2100669720	13027906	1966119126	0.935949	1332231	2	779155	2	This study	PRJNA909040	SAMN32211113	SRR22859185
Artemisia lercheana	Artemisia	SJH809	J.H. Shen 809	PE	Russia	Silica	12315641	150	1859661791	11434785	1725640529	0.927932	1475125	2	821420	2	This study	PRJNA909040	SAMN32147534	SRR22674984
Artemisia tenuisecta	Artemisia	SJH816	J.H. Shen 816	PE	Russia	Silica	11312586	150	1708200486	10520571	1587663835	0.929436	1485323	2	829369	2	This study	PRJNA909040	SAMN32211102	SRR22859229
Artemisia campestris	Dracunculus	SJH846	J.H. Shen 846	PE	Russia	Silica	10764904	150	1586791455	10567030	1561191675	0.983867	1364690	2	811624	2	This study	PRJNA909040	SAMN32112436	SRR22575057
Artemisia carvifolia	Artemisia	SJH957	J.H. Shen 957	PE	Russia	Silica	12378176	150	1856726400	12373492	1827364472	0.984186	1953108	2	1129834	2	This study	PRJNA909040	SAMN32211001	SRR22859190
Artemisia araxina	Seriphidium	SP002	BCN 12490	BCN	Spain	Herb.	34940264	150	5241039600	34743341	5087829854	0.970767	2161402	4	1261820	4	This study	PRJNA909040	SAMN32107360	SRR22573218
Artemisia arborescens	Absinthium	SP003	BC 931093	BC	Spain	Herb.	34932845	150	5239926750	34740091	5068237940	0.967235	1793319	3	1047044	3	This study	PRJNA909040	SAMN32210989	SRR22859246
Artemisia argentea	Absinthium	SP004	BCN 99574	BCN	Spain	Herb.	34936106	150	5240415900	34741485	5106498540	0.974445	1892555	2	1112545	2	This study	PRJNA909040	SAMN32210991	SRR22859157
Artemisia armeniaca	Artemisia	SP005	BC 963395	BC	Spain	Herb.	40222623	150	6033393450	40202519	5853721503	0.97022	2109124	4	1242384	4	This study	PRJNA909040	SAMN32112100	SRR22574733
Artemisia chamaemelifolia	Artemisia	SP007	BCN 13219	BCN	Spain	Herb.	34906721	150	5236008150	34710639	5041695455	0.962889	2149670	5	1259938	5	This study	PRJNA909040	SAMN32211002	SRR22859227
Artemisia fragrans	Seriphidium	SP009	BCN 13274	BCN	Spain	Herb.	34965706	150	5244855900	34767702	5081517923	0.968857	2154943	4	1258091	4	This study	PRJNA909040	SAMN32119461	SRR22582395
Artemisia genipi	Artemisia	SP010	BC 908256	BC	Spain	Herb.	35100133	150	5265019950	34837882	5107787947	0.970136	2108001	4	1248605	4	This study	PRJNA909040	SAMN32211018	SRR22859131
Artemisia gorgonum	Absinthium	SP011	BCN 101807	BCN	Spain	Herb.	35028426	150	5254263900	34772330	5122737220	0.974968	1913895	3	1121596	3	This study	PRJNA909040	SAMN32119462	SRR22582396
Artemisia alba	Artemisia	SP012	BCN 26623	BCN	Spain	Herb.	35056198	150	5258429700	34787279	5078941257	0.965867	2103188	4	1227483	4	This study	PRJNA909040	SAMN32105632	SRR22572696
Artemisia huguetii	Seriphidium	SP013	BCN 13923	BCN	Spain	Herb.	60994714	100	6099471400	60893909	5782250163	0.947992	2043949	3	1180517	3	This study	PRJNA909040	SAMN32211023	SRR22859125
Artemisia incana	Absinthium	SP014	BCN 13926	BCN	Spain	Herb.	40822711	150	6123406650	40807977	5979484552	0.976496	2050299	3	1207649	3	This study	PRJNA909040	SAMN32146872	SRR22673298
Artemisia inculta	Seriphidium	SP015	BCN 13932	BCN	Spain	Herb.	60334751	100	6033475100	60006249	5648489677	0.936192	2008173	3	1155315	3	This study	PRJNA909040	SAMN32146919	SRR22673383
Artemisia laciniata	Artemisia	SP016	LE-Korobkov 06-16	BC	Spain	Herb.	35139642	150	5270946300	34873295	5098693507	0.96732	2032910	3	1198282	3	This study	PRJNA909040	SAMN32146921	SRR22673838
Artemisia ledebouriana	Dracunculus	SP017	BC 873221	BC	Spain	Herb.	41034884	150	6155232600	41009731	5975734972	0.970838	2192878	5	1296749	5	This study	PRJNA909040	SAMN32211035	SRR22859112
Artemisia macilenta	Dracunculus	SP018	BC 873225	BC	Spain	Herb.	60758907	100	6075890700	60681058	5789180298	0.952812	2204558	5	1302088	5	This study	PRJNA909040	SAMN32211037	SRR22859110
Artemisia molinieri	Artemisia	SP019	BCN 14061	BCN	Spain	Herb.	35043097	150	5256464550	34782519	5114729406	0.973036	2174776	4	1275573	4	This study	PRJNA909040	SAMN32119464	SRR22727761
Artemisia monosperma	Dracunculus	SP020	BCN 14067	BCN	Spain	Herb.	35273793	150	5291068950	34991289	5084322308	0.960925	2056012	4	1215452	4	This study	PRJNA909040	SAMN32119465	SRR22726035
Artemisia nitida	Absinthium	SP021	BC 908258	BC	Spain	Herb.	40662912	150	6099436800	40641874	5914142309	0.969621	2154230	5	1268870	5	This study	PRJNA909040	SAMN32146922	SRR22674382
Artemisia pancicii	Artemisia	SP022	BC 878540	BC	Spain	Herb.	61304049	100	6130404900	61091617	5680024296	0.926533	1723407	3	1008251	3	This study	PRJNA909040	SAMN32211043	SRR22859103
Artemisia pedemontana	Absinthium	SP023	BC 879924	BC	Spain	Herb.	35043639	150	5256545850	34785250	5105145056	0.971198	2020815	3	1188515	3	This study	PRJNA909040	SAMN32211048	SRR22859210
Artemisia pycnorhiza	Dracunculus	SP024	BC 873223	BC	Spain	Herb.	40814278	150	6122141700	40812983	5952422039	0.972278	2201925	5	1300831	5	This study	PRJNA909040	SAMN32211057	SRR22859200
Artemisia sieberi	Seriphidium	SP026	BCN 14176	BCN	Spain	Herb.	35128271	150	5269240650	34861119	5114160235	0.970569	2169098	4	1266396	4	This study	PRJNA909040	SAMN32211079	SRR22859095
Artemisia spicigera	Seriphidium	SP027	BCN 14177	BCN	Spain	Herb.	35231560	150	5284734000	34959872	5095194315	0.964134	2150970	4	1255167	4	This study	PRJNA909040	SAMN32211091	SRR22859241
Artemisia splendens	Absinthium	SP028	BC 902594	BC	Spain	Herb.	55992391	100	5599239100	55950125	5331727396	0.952224	2010413	3	1177523	3	This study	PRJNA909040	SAMN32211092	SRR22859240
Artemisia thuscula	Absinthium	SP029	BCN 97829	BCN	Spain	Herb.	35049568	150	5257435200	34790649	5119307095	0.973727	1934577	3	1138813	3	This study	PRJNA909040	SAMN32211105	SRR22859194
Artemisia tomentella	Dracunculus	SP030	BC 873227	BC	Spain	Herb.	60667070	100	6066707000	60576634	5860444030	0.966001	2187353	5	1293906	5	This study	PRJNA909040	SAMN32211107	SRR22859192
Artemisia umbelliformis	Absinthium	SP031	BC 908289	BC	Spain	Herb.	62698627	100	6269862700	62654550	6015515240	0.959433	2056987	3	1210644	3	This study	PRJNA909040	SAMN32211116	SRR22859182
Artemisia vallesiaca	Seriphidium	SP032	BCN 114068	BCN	Spain	Herb.	35024112	150	5253616800	34766611	5126403142	0.975786	2205043	5	1291919	5	This study	PRJNA909040	SAMN32211118	SRR22859228
Artemisia schmidtiana	Absinthium	WM1232	M. Wei 1232	PE	China	Silica	13488037	150	2023205550	13483274	1992248299	0.984699	1666836	2	979428	2	This study	PRJNA909040	SAMN32211067	SRR22859141
Artemisia tangutica	Artemisia	WM1241	M. Wei 1241	PE	China	Silica	13400447	150	2010067050	13396079	1976012751	0.983058	1850524	2	1087615	2	This study	PRJNA909040	SAMN32211101	SRR22859230
Artemisia deversa	Artemisia	WM1289	M. Wei 1289	PE	China	Silica	13444893	150	2016733950	13440302	1985427876	0.984477	1426138	2	827695	2	This study	PRJNA909040	SAMN32119604	SRR22582970
Artemisia yunnanensis	Artemisia	WM324	M. Wei 324	PE	China	Silica	11332042	150	1670329026	11153231	1647675411	0.986438	1423200	2	832631	2	This study	PRJNA909040	SAMN32211136	SRR22859176
Artemisia robusta	Artemisia	WM363	M. Wei 363	PE	China	Silica	11925513	150	1777581633	11806152	1761271966	0.990825	1329190	2	774735	2	This study	PRJNA909040	SAMN32211059	SRR22859197
Artemisia erlangshanensis	Artemisia	WM402	M. Wei 402	PE	China	Silica	12696746	150	1904511900	12692420	1868479774	0.981081	1560990	2	907731	2	This study	PRJNA909040	SAMN32211012	SRR22859153
Artemisia sichuanensis	Artemisia	WM456	M. Wei 456	PE	China	Silica	13781674	150	2067251100	13777216	2020570558	0.977419	1725635	2	1008935	2	This study	PRJNA909040	SAMN32211078	SRR22859097
Artemisia smithii	Artemisia	WM475	M. Wei 475	PE	China	Silica	13542214	150	2044874314	12613352	1903451624	0.93084	1485558	2	869756	2	This study	PRJNA909040	SAMN32211084	SRR22859090
Artemisia speciosa	Artemisia	WM499	M. Wei 499	PE	China	Silica	13330914	150	1999637100	13326694	1966327496	0.983342	1726051	2	1015336	2	This study	PRJNA909040	SAMN32211089	SRR22859243
Artemisia bargusinensis	Dracunculus	XH023	J.Y. Zheng XH 023	PE	China	Silica	10812153	150	1592696191	10629455	1569379209	0.98536	1495363	2	891887	2	This study	PRJNA909040	SAMN32112437	SRR22575250
Artemisia blepharolepis	Absinthium	XH069	J.Y. Zheng XH 069	PE	China	Silica	34816053	150	5222407950	34738751	5132996664	0.982879	1747964	2	1044684	2	This study	PRJNA909040	SAMN32112101	SRR22574738
Artemisia tournefortiana	Artemisia	XH123	J.Y. Zheng XH 123	PE	China	Silica	12052505	150	1819928255	11221807	1693540174	0.930553	1127408	1	671590	1	This study	PRJNA909040	SAMN32211109	SRR22859189
Artemisia obtusiloba	Absinthium	XH124	J.Y. Zheng XH 124	PE	China	Silica	13698405	150	2068459155	12640328	1907488883	0.922179	1574989	2	922978	2	This study	PRJNA909040	SAMN32151070	SRR22675209
Artemisia songarica	Dracunculus	XH147	J.Y. Zheng XH 147	PE	China	Silica	11409165	150	1722783915	10629345	1604098921	0.931109	1356114	2	810725	2	This study	PRJNA909040	SAMN32211087	SRR22859087
Artemisia schrenkiana	Seriphidium	XH148	J.Y. Zheng XH 148	PE	China	Silica	12220944	150	1845362544	11365942	1715240662	0.929487	1495042	2	833505	2	This study	PRJNA909040	SAMN32211068	SRR22859140
Artemisia glabella	Absinthium	XH164	J.Y. Zheng XH 164	PE	China	Silica	13710196	150	2070239596	12729608	1920993367	0.927909	1538969	2	900299	2	This study	PRJNA909040	SAMN32211020	SRR22859128
Artemisia semiarida	Seriphidium	XH174	J.Y. Zheng XH 174	PE	China	Silica	13239794	150	1999208894	12429975	1875869324	0.938306	1641909	2	926875	2	This study	PRJNA909040	SAMN32211072	SRR22859135
Artemisia xerophytica	Absinthium	XH193	J.Y. Zheng XH 193	PE	China	Silica	12472084	150	1883284684	11710529	1767301128	0.938414	1015354	1	587261	1	This study	PRJNA909040	SAMN32211132	SRR22859180
Artemisia rupestris	Absinthium	XH198	J.Y. Zheng XH 198	PE	China	Silica	13573276	150	2049564676	12603255	1901984380	0.927994	1206824	2	706637	2	This study	PRJNA909040	SAMN32211062	SRR22859146
Artemisia sericea	Absinthium	XH203	J.Y. Zheng XH 203	PE	China	Silica	12635657	150	1907984207	11802221	1781121985	0.93351	1448457	2	850985	2	This study	PRJNA909040	SAMN32211073	SRR22859134
Artemisia terrae-albae	Seriphidium	XH211	J.Y. Zheng XH 211	PE	China	Silica	12569841	150	1898045991	11691969	1764438808	0.929608	1520471	2	852722	2	This study	PRJNA909040	SAMN32211103	SRR22859196
Artemisia juncea	Seriphidium	XH221	J.Y. Zheng XH 221	PE	China	Silica	11562035	150	1745867285	10647952	1606933106	0.920421	704513	1	404275	1	This study	PRJNA909040	SAMN32147172	SRR22674626
Artemisia juncea	Seriphidium	XH223	J.Y. Zheng XH 223	PE	China	Silica	34798009	150	5219701350	34752932	5127386172	0.982314	1638138	2	961104	2	This study	PRJNA909040	SAMN32146920	SRR22673837
Artemisia fedtschenkoana	Seriphidium	XH226	J.Y. Zheng XH 226	PE	China	Silica	13350353	150	2002552950	13345388	1970273145	0.983881	1800934	2	1036809	2	This study	PRJNA909040	SAMN32211013	SRR22859152
Artemisia rutifolia	Absinthium	XH254	J.Y. Zheng XH 254	PE	China	Silica	12670139	150	1913190989	11840789	1786943403	0.934012	1106894	1	648793	1	This study	PRJNA909040	SAMN32211063	SRR22859145
Artemisia issykkulensis	Seriphidium	XH263	J.Y. Zheng XH 263	PE	China	Silica	12066444	150	1822033044	11181361	1687380103	0.926097	1414185	2	789224	2	This study	PRJNA909040	SAMN32147142	SRR22674606
Artemisia sibirica (=Filifolium sibiricum)	Dracunculus(Filifolium)	XH48	J.Y. Zheng XH 48	PE	China	Silica	11808613	150	1783100563	10782539	1627229420	0.912584	934137	1	548544	1	This study	PRJNA909040	SAMN32211077	SRR22859098
Stilpnolepis centiflora	outgroup	XH78	J.Y. Zheng XH 78	PE	China	Silica	34827037	150	5224055550	34741439	5140650269	0.984034	1232197	1	767804	2	This study	PRJNA909040	SAMN32211149	SRR22859161
Artemisia subulata	Artemisia	XM148	Ximeng 148	PE	China	Silica	14925876	150	2221206052	14777582	2200966172	0.990888	1562904	2	917925	2	This study	PRJNA909040	SAMN32211095	SRR22859237
Artemisia integrifolia	Artemisia	XM476	Ximeng 476	PE	China	Silica	15585120	150	2353353120	13865865	2092405308	0.889117	1505832	2	880089	2	This study	PRJNA909040	SAMN32146945	SRR22674927
Artemisia freyniana	Artemisia	XM819	Ximeng 819	PE	China	Silica	16046937	150	2423087487	14278262	2154663392	0.889222	1430895	2	815343	2	This study	PRJNA909040	SAMN32119480	SRR22582412
Artemisia brachyloba	Artemisia	XM9352	Ximeng 9352	PE	China	Silica	11911251	150	1798598901	10837578	1635455397	0.909294	1483443	2	840959	2	This study	PRJNA909040	SAMN32210998	SRR22859096
Artemisia phyllobotrys	Artemisia	YS204	H. Yan and L. Song 204	PE	China	Silica	12665196	150	1912444596	11815666	1783147002	0.932391	1529647	2	893938	2	This study	PRJNA909040	SAMN32211049	SRR22859208
Artemisia prattii	Dracunculus	YS219	H. Yan and L. Song 219	PE	China	Silica	15498902	150	2340334202	13807183	2083591009	0.890296	1410846	2	845574	2	This study	PRJNA909040	SAMN32211052	SRR22859205
Artemisia giraldii	Dracunculus	YS240	H. Yan and L. Song 240	PE	China	Silica	15561228	150	2349745428	13911525	2099371212	0.893446	1286746	2	767307	2	This study	PRJNA909040	SAMN32211019	SRR22859129
Artemisia dalai-lamae	Artemisia	YS320	H. Yan and L. Song 320	PE	China	Silica	15937849	150	2406615199	14073766	2123807136	0.882487	1442716	2	819477	2	This study	PRJNA909040	SAMN32112789	SRR22696341
Artemisia qinlingensis	Artemisia	ZC1260	J.Y. Zheng and C. Chen 1260	PE	China	Silica	13425860	150	2013879000	13421320	1982089751	0.984215	1669461	2	975724	2	This study	PRJNA909040	SAMN32211058	SRR22859199
Artemisia heptapotamica	Seriphidium	ZC330	J.Y. Zheng and C. Chen 330	PE	China	Silica	13096369	150	1964455350	13090861	1933638775	0.984313	1704634	2	978850	2	This study	PRJNA909040	SAMN32211021	SRR22859127
Kaschgaria komarovii	outgroup	ZC435	J.Y. Zheng and C. Chen 435	PE	China	Silica	13224646	150	1983696900	13221361	1952672612	0.98436	1010574	1	600368	1	This study	PRJNA909040	SAMN32227113	SRR22730967
Artemisia borotalensis	Seriphidium	ZC450	J.Y. Zheng and C. Chen 450	PE	China	Silica	13373560	150	2006034000	13368987	1974113000	0.984088	1706815	2	983189	2	This study	PRJNA909040	SAMN32210997	SRR22859139
Artemisia ferganensis	Seriphidium	ZC750	J.Y. Zheng and C. Chen 750	PE	China	Silica	13433929	150	2015089350	13428662	1983896555	0.98452	1727060	2	996770	2	This study	PRJNA909040	SAMN32211014	SRR22859151
Artemisia minchunensis	Seriphidium	ZC835	J.Y. Zheng and C. Chen 835	PE	China	Silica	13404794	150	2010719100	13400948	1980066906	0.984756	1708362	2	986046	2	This study	PRJNA909040	SAMN32112273	SRR22726651
Artemisia austroyunnanensis	Artemisia	ZGJ213	G.J. Zhang 213	PE	China	Silica	14528359	150	2165088052	14378542	2144523821	0.990502	1261546	2	731795	2	This study	PRJNA909040	SAMN32108334	SRR22696437
Artemisia sinensis	Artemisia	ZH036	B.H. Jiao and J.Y. Zheng036-1	PE	China	Silica	14705045	150	2220461795	13032093	1966618698	0.88568	1295385	2	751267	2	This study	PRJNA909040	SAMN32211082	SRR22859092
Artemisia tainingensis	Artemisia	ZH048	B.H. Jiao and J.Y. Zheng048-1	PE	China	Silica	15054478	150	2273226178	13203779	1992493055	0.876505	1261679	2	734545	2	This study	PRJNA909040	SAMN32211099	SRR22859232
Artemisia campbellii	Artemisia	ZH131	B.H. Jiao and J.Y. Zheng131	PE	China	Silica	15306658	150	2311305358	13456649	2030722304	0.878604	1420533	2	827084	2	This study	PRJNA909040	SAMN32112185	SRR22696346
Artemisia nanschanica	Dracunculus	ZH144	B.H. Jiao and J.Y. Zheng144	PE	China	Silica	10591009	150	1599242359	9785994	1476842860	0.923464	1245502	2	743303	2	This study	PRJNA909040	SAMN32147173	SRR22674628
Artemisia hedinii	Artemisia	ZH148	B.H. Jiao and J.Y. Zheng148	PE	China	Silica	34909588	150	5236438200	34826090	5119421354	0.977653	1953734	3	1157259	3	This study	PRJNA909040	SAMN32119460	SRR22582387
Artemisia vexans	Artemisia	ZH192	B.H. Jiao and J.Y. Zheng192	PE	China	Silica	13370142	150	2005521300	13364567	1971446665	0.98301	1710861	2	1001914	2	This study	PRJNA909040	SAMN32211122	SRR22859223
Artemisia tafelii	Artemisia	ZH248	B.H. Jiao and J.Y. Zheng248	PE	China	Silica	12532583	150	1892420033	11677783	1762315658	0.93125	1394073	2	806001	2	This study	PRJNA909040	SAMN32211098	SRR22859234
Artemisia occidentalisinensis	Artemisia	ZH267	B.H. Jiao and J.Y. Zheng267	PE	China	Silica	13319496	150	1997924400	13314925	1962522544	0.982281	1693365	2	992550	2	This study	PRJNA909040	SAMN32211039	SRR22859107
Artemisia imponens	Artemisia	ZH314	B.H. Jiao and J.Y. Zheng314	PE	China	Silica	16785666	150	2534635566	14926214	2252437952	0.888663	1459199	2	849792	2	This study	PRJNA909040	SAMN32146944	SRR22674384
Artemisia parviflora	Dracunculus	ZH532	B.H. Jiao and J.Y. Zheng532	PE	China	Silica	10477450	150	1571617500	10420501	1534823262	0.976588	1579577	2	942367	2	This study	PRJNA909040	SAMN32211045	SRR22859101
Artemisia yadongensis	Artemisia	ZH575	B.H. Jiao and J.Y. Zheng575	PE	China	Silica	17014327	150	2569163377	15307938	2310054504	0.899147	1459446	2	849918	2	This study	PRJNA909040	SAMN32211134	SRR22859178
Artemisia macrocephala	Absinthium	ZH589	B.H. Jiao and J.Y. Zheng589	PE	China	Silica	13473691	150	2021053650	13469873	1987371656	0.983334	1113579	1	656241	1	This study	PRJNA909040	SAMN32211038	SRR22859109
Artemisia baxoiensis	Artemisia	ZH671	B.H. Jiao and J.Y. Zheng671	PE	China	Silica	34754840	150	5213226000	34715630	5117634698	0.981664	2091416	4	1248693	4	This study	PRJNA909040	SAMN32112103	SRR22574739
Artemisia pectinata (= Neopallasia pectinata)	Artemisia(Neopallasia)	ZH672	B.H. Jiao and J.Y. Zheng672-1	PE	China	Silica	17102977	150	2582549527	15651795	2362034080	0.914613	1662769	2	993104	2	This study	PRJNA909040	SAMN32211047	SRR22859211
Artemisia waltonii var. yushuensis	Dracunculus	ZH744	B.H. Jiao and J.Y. Zheng744	PE	China	Silica	13415865	150	2012379750	13411511	1981072025	0.984442	1598711	2	947914	2	This study	PRJNA909040	SAMN32211128	SRR22859217
Artemisia mattfeldii	Artemisia	ZH787	B.H. Jiao and J.Y. Zheng787	PE	China	Silica	10485458	150	1572818700	10429660	1534884820	0.975882	1515786	2	882627	2	This study	PRJNA909040	SAMN32147524	SRR22674742
Artemisia fulgens	Artemisia	ZH795	B.H. Jiao and J.Y. Zheng795	PE	China	Silica	15280443	150	2307346893	13583713	2049889848	0.888419	1384012	2	808681	2	This study	PRJNA909040	SAMN32119484	SRR22696342
Artemisia kaschgarica	Seriphidium	ZH800	B.H. Jiao and J.Y. Zheng800	PE	China	Silica	14146741	150	2106660771	14002334	2086904236	0.990622	1455003	2	809801	2	This study	PRJNA909040	SAMN32211025	SRR22859123
Artemisia saposhnikovii	Dracunculus	ZH812	B.H. Jiao and J.Y. Zheng812-1	PE	China	Silica	15816619	150	2388309469	14084944	2125487847	0.889955	1293013	2	771054	2	This study	PRJNA909040	SAMN32211066	SRR22859142
Artemisia scoparia	Dracunculus	ZH813	B.H. Jiao and J.Y. Zheng813-1	PE	China	Silica	15256749	150	2303769099	13520889	2040347121	0.885656	1642555	2	986121	2	This study	PRJNA909040	SAMN32211070	SRR22859137
Artemisia grenardii	Seriphidium	ZH815	B.H. Jiao and J.Y. Zheng815	PE	China	Silica	14779145	150	2201339440	14641081	2182484641	0.991435	1455390	2	809801	2	This study	PRJNA909040	SAMN32119482	SRR22582427
Artemisia marschalliana	Dracunculus	ZH816	B.H. Jiao and J.Y. Zheng816-8	PE	China	Silica	15694523	150	2369872973	13989400	2111084229	0.890801	1406055	2	844759	2	This study	PRJNA909040	SAMN32147525	SRR22674743
Artemisia depauperata	Dracunculus	ZH819	B.H. Jiao and J.Y. Zheng819	PE	China	Silica	14041283	150	2120233733	12684528	1914284943	0.902865	1485496	2	892145	2	This study	PRJNA909040	SAMN32112790	SRR22575518
Artemisia codonocephala	Artemisia	ZJY028	J.Y. Zheng 028	PE	China	Silica	13411538	150	2011730700	13405701	1977906007	0.983186	1918941	2	1126249	2	This study	PRJNA909040	SAMN32211034	SRR22859113
Artemisia lancea	Artemisia	ZJY035	J.Y. Zheng 035	PE	China	Silica	13346535	150	2001980250	13342028	1969070838	0.983562	1693005	2	989089	2	This study	PRJNA909040	SAMN32211033	SRR22859114
Artemisia frigida	Absinthium	ZJY046	J.Y. Zheng 046	PE	China	Silica	12506210	150	1875931500	12500246	1845795864	0.983936	1661456	2	976255	2	This study	PRJNA909040	SAMN32119466	SRR22582398
Artemisia flaccida	Artemisia	ZJY260	J.Y. Zheng 260	PE	China	Silica	13406995	150	2011049250	13402616	1979105128	0.984116	1557251	2	916574	2	This study	PRJNA909040	SAMN32211015	SRR22859150
Artemisia occidentalisichuanensis	Artemisia	ZJY283	J.Y. Zheng 283	PE	China	Silica	13324501	150	1998675150	13320234	1963689663	0.982496	1689721	2	987672	2	This study	PRJNA909040	SAMN32151145	SRR22696345
Artemisia abaensis	Artemisia	ZJY302	J.Y. Zheng 302	PE	China	Silica	10768519	150	1615277850	10764084	1590206378	0.984479	1459277	2	851887	2	This study	PRJNA909040	SAMN32105323	SRR22696435
Artemisia argyi	Artemisia	ZJY316	J.Y. Zheng 316	PE	China	Silica	10186107	150	1531037879	9788527	1455048699	0.950368	1466002	2	860996	2	This study	PRJNA909040	SAMN32210996	SRR22859198
