# Supplementary material for: Phylogenomics and morphological evolution of the mega-diverse genus Artemisia (Asteraceae: Anthemideae): implications for its circumscription and infrageneric taxonomy
Source: Ann Bot. 2023 Mar 28;131(5):867–83. doi: 10.1093/aob/mcad051 (PMC10184459; doi:10.1093/aob/mcad051)
Supplement: mcad051_suppl_Supplementary_Table_S2 [file mcad051_suppl_supplementary_table_s2.xlsx]

## Sheet: Sheet1
Table S2. The number of SNPs got from different missing levels
missing level	SNP number（A. annua CDSs references）	SNP number（Chrysanthemum seticuspe CDSs references）
0.5	20171.3	11766.4
0.6	168470	129964
0.7	295404	239196
0.8	389794	344276
0.9	470442	408633
